# Supplementary material for: Low Salt Influences Archaellum-Based Motility, Glycerol Metabolism, and Gas Vesicles Biogenesis in Halobacterium salinarum
Source: Microorganisms. 2022 Dec 10;10(12):2442. doi: 10.3390/microorganisms10122442 (PMC9786353; doi:10.3390/microorganisms10122442)
Supplement: Supplementary file 1 [file microorganisms-10-02442-s001.zip]

Archive with 3 entries (3 files):
- microorganisms-2047039-Figures.pdf
- microorganisms-2047039-File S1.zip
- microorganisms-2047039-Table S1.xlsx
